# Supplementary material for: Factors Associated with Outcomes of Non-Invasive Ventilation in Acute Hypercapnic Respiratory Failure with Acidosis: A Study from a Tertiary Care Hospital in Pakistan
Source: J Clin Med. 2026 Feb 24;15(5):1701. doi: 10.3390/jcm15051701 (PMC12985644; doi:10.3390/jcm15051701)
Supplement: Supplementary file 1 [file jcm-15-01701-s001.zip]

Archive with 1 entries (1 files):
- jcm-4024457-supplementary.pdf
